# Supplementary material for: A Comprehensive Framework to Evaluate Websites: Literature Review and Development of GoodWeb
Source: JMIR Form Res. 2019 Oct 24;3(4):e14372. doi: 10.2196/14372 (PMC6914275; doi:10.2196/14372)
Supplement: Multimedia Appendix 3 [file formative_v3i4e14372_app3.xlsx]

## Sheet: Methods
	Questionnaire (n=37)					Browsing the website (n=33)								Qualitative data collection (n=27)				Automated usability evaluation software (n=9)	Card sorting (n=5)	Web usage analysis (n=3)
		Ranking and rating (n=14)	Open questions (n=5)	At the beginning (n=6)	At the end (n=14)		Task completion (n=21)	Cognitive walkthrough (n=8)	Screen capture (n=6)	Record time to complete tasks (n=6)	Mouse movement/clicks (n=8)	Eye tracking (n=7)	Think aloud (n=10)		Interviews (n=16)	Focus groups (n=6)	Observations (n=8)
("Usability Evaluation Basics,")	ü					ü					ü			ü	ü	ü			ü
(Akg, 2016)																		ü
(Al Zaghoul, Al Nsour, & Rababah, 2010)	ü	ü												ü	ü
(Alharbi & Mayhew, 2015)	ü	ü			ü	ü	ü
(Aliyu, Mahmud, Tap, & Nassr, 2013)	ü
(Al-Radaideh, Abu-Shanab, Hamam, & Abu-Salem, 2011)	ü					ü		ü					ü	ü			ü
(Alva et al., 2008)	ü
(Aranyi, van Schaik, & Barker, 2012)	ü	ü			ü	ü			ü				ü
(M. Arrue, Fajardo, López, & Vigo, 2007)	ü	ü			ü	ü	ü	ü		ü	ü		ü	ü	ü				ü
(Atterer, Wnuk, & Schmidt, 2006)						ü					ü									ü
(Bahry, Masrom, & Masrek, 2015)
(Bairamzadeh & Bolhari, 2010)	ü	ü
(Barnes & Vidgen, 2006)	ü	ü	ü
(Bolchini & Garzotto, 2007)						ü	ü
(Chen, Tzeng, & Chang, 2015)	ü			ü										ü	ü
(Cherfi, Tuan, & Comyn-Wattiau, 2014)	ü					ü						ü
(Churm, 2012)	ü					ü	ü	ü			ü	ü		ü	ü		ü	ü
(Demir & Gozum, 2015)	ü	ü
(Dominic, Jati, & Hanim, 2013)																		ü
(Elling, Lentz, de Jong, & van den Bergh, 2012)	ü					ü	ü						ü
(Fang & Holsapple, 2011)	ü			ü	ü	ü	ü
(Fernandez, Abrahão, & Insfran, 2012)	ü				ü	ü		ü				ü	ü	ü	ü			ü
(Fink & Nyaga, 2009)	ü
(Carlos Flavián, Miguel Guinalíu, & Raquel Gurrea, 2006)	ü
(C. Flavián, M. Guinalíu, & R. Gurrea, 2006)
(Gonzalez, Quesada, Davis, & Mora-Monge, 2015)
(Harrison & Pétrie, 2007)	ü		ü
(Hart & Portwood, 2009)	ü	ü			ü	ü	ü			ü	ü
(Hedegaard & Simonsen, 2013)														ü
(Herrera et al., 2006)														ü
(Hinchliffe & Mummery, 2008)	ü	ü			ü	ü	ü		ü	ü			ü	ü	ü		ü
(Ijaz & Andlib, 2014)	ü			ü	ü	ü								ü			ü
(Janiak, Rhodes, & Foster, 2013)						ü			ü		ü			ü	ü		ü
(Kaya, 2010)
(Kincl & Štrach, 2012)	ü			ü	ü	ü	ü
(Koutsabasis & Istikopoulou, 2014)	ü	ü	ü		ü	ü	ü							ü	ü
(Leuthold, Schmutz, Bargas-Avila, Tuch, & Opwis, 2011)						ü	ü				ü	ü
(Longstreet, 2010)	ü	ü
(Manzoor, 2013)	ü	ü																ü
(Mashable)						ü	ü												ü
(Matera, Rizzo, & Carughi, 2006)						ü	ü	ü										ü
(McClellan et al., 2016)																				ü
(Moreno, Morales del Castillo, Porcel, & Herrera-Viedma, 2010)														ü		ü		ü
(Nakamichi, Shima, Sakai, & Matsumoto, 2006)						ü				ü	ü	ü		ü	ü
(Nathan & Yeow, 2009)	ü					ü
(Oliver et al., 2009)	ü			ü	ü	ü	ü			ü				ü	ü					ü
(Paul, Yadamsuren, & Erdelez, 2012)	ü	ü			ü	ü	ü			ü				ü		ü		ü
(Petrie & Power, 2012)						ü	ü	ü					ü
(Rekik & Kallel, 2011)														ü
(Reynolds, 2008)						ü			ü					ü			ü		ü
(Sheng, Lockwood, & Dahal, 2013)	ü					ü						ü
(Swaid & Wigand, 2007)
(G. W. Tan & Wei, 2006)	ü			ü	ü	ü	ü						ü	ü	ü
(W. s. Tan, Liu, & Bishu, 2009)	ü				ü	ü	ü	ü						ü	ü		ü
(Tao, LeRouge, Deckard, & De Leo, 2011)	ü		ü											ü		ü
(The Whole Brain Group, 2011)														ü		ü
(Thielsch, Blotenberg, & Jaron, 2014)	ü	ü	ü
(Thomsett-Scott, 2006)	ü					ü	ü	ü	ü				ü	ü		ü	ü		ü
(Tung, Xu, & Tan, 2009)														ü	ü
(Wang, Wang, & Wei, 2014)	ü					ü	ü					ü		ü	ü
(B. Yen, Hu, & Wang, 2007)																		ü
(P. Y. Yen & Bakken, 2009)						ü	ü		ü				ü	ü	ü
Percentage (Total=69) (%)	0.536232	0.202899	0.0724638	0.0869565	0.202899	0.478261	0.304348	0.115942	0.0869565	0.0869565	0.115942	0.101449	0.144928	0.391304	0.231884	0.0869565	0.115942	0.130435	0.0724638	0.0434783
