# Supplementary material for: A Comprehensive Framework to Evaluate Websites: Literature Review and Development of GoodWeb
Source: JMIR Form Res. 2019 Oct 24;3(4):e14372. doi: 10.2196/14372 (PMC6914275; doi:10.2196/14372)
Supplement: Multimedia Appendix 4 [file formative_v3i4e14372_app4.xlsx]

## Sheet: website attributes
	Usability/Ease of Use (n=58)									Content (n=41)						Web design criteria (n=29)									Functionality (n=31)					Appearance (n=26)					Interactivity (n=25)											Satisfaction (n=26)
		Navigability (n=41)					Effectiveness		Efficiency (n=16)		Completeness (n=8)	Accuracy (n=17)	Relevancy (n=12)	Timeliness (n=9)	Understandability (n=17)		Media (n=9)	Search engine (n=6)	Help resources (n=12)	Originality of website (n=5)	Site map (n=4)	User interface (n=3)	Multi-language (n=2)	Maintainability (n=4)		Links (n=13)	Website speed (n=11)	Security (n=9)	Compatability (n=14)		Layout (n=6)	Font (n=3)	Colours (n=3)	Page length (n=3)			Sense of community (n=8)			Personalisation (n=8)	Help options (n=15)			Background music (n=1)		Usefulness (n=5)	Entertainment (n=2)	Look and feel (n=5)	Pleasure (n=2)
			Intuitiveness (n=4)	Learnability (n=14)	Memorability (n=7)	Information architecture (n=17)	(n=18)	Errors (n=7)																													Feedback and comments allowed (n=4)	Email to a friend option (n=1)	Forum discussion board (n=1)			FAQs (n=5)	Customer services (n=5)
("Usability Evaluation Basics,")	ü	ü	ü	ü	ü		ü	ü	ü																																				ü
("10 Criteria for Better Website Usability: Heuristics Cheat Sheet,")	ü	ü		ü	ü	ü	ü	ü		ü					ü
(Akg, 2016)	ü						ü	ü																	ü		ü		ü
(Al Zaghoul, Al Nsour, & Rababah, 2010)	ü	ü							ü	ü		ü	ü		ü	ü						ü		ü	ü			ü	ü
(Alharbi & Mayhew, 2015)	ü								ü
(Aliyu, Mahmud, & Md. Tap, 2010)	ü	ü								ü	ü	ü	ü												ü					ü		ü			ü
(Aliyu, Mahmud, Tap, & Nassr, 2013)	ü	ü				ü				ü						ü	ü	ü	ü		ü				ü	ü	ü	ü	ü	ü			ü		ü	ü	ü	ü	ü		ü	ü
(Al-Radaideh, Abu-Shanab, Hamam, & Abu-Salem, 2011)	ü	ü					ü			ü		ü	ü		ü	ü	ü			ü		ü								ü															ü
(Alva et al., 2008)
(Aranyi, van Schaik, & Barker, 2012)										ü																				ü	ü
(M. Arrue, Fajardo, López, & Vigo, 2007)	ü						ü		ü							ü								ü	ü				ü																ü
(Bahry, Masrom, & Masrek, 2015)	ü	ü								ü		ü				ü		ü	ü		ü		ü		ü	ü	ü			ü				ü	ü	ü	ü				ü	ü			ü			ü
(Bairamzadeh & Bolhari, 2010)	ü	ü	ü							ü					ü	ü				ü					ü		ü								ü					ü					ü	ü
(Bañón-Gomis, Tomás-Miquel, & Expósito-Langa, 2014)	ü						ü		ü																																				ü
(Barnes & Vidgen, 2006)	ü	ü								ü		ü	ü	ü	ü																				ü	ü				ü					ü
(Bolchini & Garzotto, 2007)	ü	ü		ü		ü	ü		ü	ü		ü				ü	ü								ü	ü
(Chen, Tzeng, & Chang, 2015)										ü				ü		ü			ü			ü	ü		ü	ü	ü			ü					ü	ü	ü				ü	ü	ü
(Cherfi, Tuan, & Comyn-Wattiau, 2014)	ü	ü		ü						ü		ü				ü								ü	ü	ü		ü	ü	ü	ü				ü						ü
(Chou & Cheng, 2012)	ü	ü				ü				ü	ü		ü	ü	ü	ü		ü	ü		ü				ü	ü		ü	ü						ü					ü	ü
(Churm, 2012)	ü	ü		ü	ü		ü	ü	ü																																				ü
(Demir & Gozum, 2015)	ü									ü
(Dominic, Jati, & Hanim, 2013)	ü	ü					ü		ü	ü				ü		ü									ü	ü	ü
(Elling, Lentz, de Jong, & van den Bergh, 2012)	ü	ü				ü				ü	ü		ü		ü	ü		ü							ü	ü				ü	ü
(Fang & Holsapple, 2011)	ü	ü
(Fernandez, Abrahão, & Insfran, 2012)	ü						ü
(Fink & Nyaga, 2009)	ü	ü		ü						ü	ü	ü	ü			ü		ü	ü						ü			ü		ü	ü				ü					ü	ü		ü
(Carlos Flavián, Miguel Guinalíu, & Raquel Gurrea, 2006)	ü																								ü
(C. Flavián, M. Guinalíu, & R. Gurrea, 2006)	ü																																												ü
(Gonzalez, Quesada, Davis, & Mora-Monge, 2015)	ü																																												ü	ü	ü
(Harrison & Pétrie, 2007)	ü									ü						ü																													ü
(Hart & Portwood, 2009)	ü	ü								ü															ü					ü				ü	ü	ü
(Hedegaard & Simonsen, 2013)	ü	ü		ü	ü		ü		ü																					ü															ü				ü
(Herrera et al., 2006)	ü									ü	ü	ü	ü	ü	ü															ü
(Hinchliffe & Mummery, 2008)	ü	ü		ü					ü	ü					ü	ü			ü																ü						ü	ü
(Ijaz & Andlib, 2014)	ü	ü		ü						ü					ü															ü
(Janiak, Rhodes, & Foster, 2013)										ü					ü	ü	ü													ü	ü
(Kaya, 2010)																																			ü						ü		ü		ü
(Kincl & Štrach, 2012)										ü						ü																													ü			ü
(Koutsabasis & Istikopoulou, 2014)																														ü
(Leuthold, Schmutz, Bargas-Avila, Tuch, & Opwis, 2011)	ü	ü				ü
(Longstreet, 2010)	ü	ü	ü			ü				ü	ü		ü		ü	ü				ü					ü		ü			ü					ü					ü
(Manzoor, 2013)	ü	ü							ü	ü						ü				ü					ü	ü			ü	ü															ü
(Markaki, Charilas, & Askounis, 2010)	ü	ü								ü		ü	ü	ü	ü										ü		ü								ü					ü
(Mashable)	ü	ü	ü	ü	ü	ü	ü	ü	ü	ü					ü										ü	ü	ü		ü	ü			ü												ü	ü			ü
(Matera, Rizzo, & Carughi, 2006)	ü	ü		ü	ü		ü	ü	ü																																				ü
(McClellan et al., 2016)	ü	ü					ü			ü		ü			ü	ü		ü	ü						ü	ü									ü						ü				ü	ü
(Moreno, Morales del Castillo, Porcel, & Herrera-Viedma, 2010)	ü									ü		ü													ü	ü									ü
(Nakamichi, Shima, Sakai, & Matsumoto, 2006)	ü
(Nathan & Yeow, 2009)	ü	ü				ü				ü		ü				ü	ü		ü		ü				ü	ü	ü			ü		ü	ü		ü	ü	ü				ü	ü	ü	ü	ü		ü
(Oliver et al., 2009)	ü	ü				ü
(Paul, Yadamsuren, & Erdelez, 2012)	ü								ü
(Petrie & Power, 2012)	ü	ü				ü				ü																				ü					ü
(Rekik & Kallel, 2011)	ü	ü		ü					ü							ü								ü	ü			ü	ü	ü					ü						ü
(Sheng, Lockwood, & Dahal, 2013)	ü	ü														ü	ü													ü	ü	ü
(Swaid & Wigand, 2007)	ü	ü				ü				ü		ü	ü	ü	ü	ü	ü		ü						ü					ü				ü	ü					ü	ü		ü
(G. W. Tan & Wei, 2006)	ü	ü					ü									ü																													ü
(W. s. Tan, Liu, & Bishu, 2009)	ü	ü				ü	ü			ü															ü			ü	ü						ü										ü			ü
(Tao, LeRouge, Deckard, & De Leo, 2011)	ü	ü								ü		ü													ü				ü	ü
(The Whole Brain Group, 2011)	ü	ü		ü	ü	ü	ü	ü		ü		ü			ü	ü			ü											ü					ü						ü				ü			ü
(Thielsch, Blotenberg, & Jaron, 2014)	ü									ü																				ü															ü			ü
(Thomsett-Scott, 2006)	ü	ü		ü		ü	ü																		ü				ü																ü	ü
(Tsai, Chou, & Lai, 2010)	ü								ü	ü						ü			ü						ü			ü							ü						ü
(Tung, Xu, & Tan, 2009)	ü	ü				ü				ü	ü		ü	ü		ü	ü		ü	ü															ü	ü				ü	ü				ü
(Vaananen-Vainio-Mattila & Wäljas, 2009)										ü															ü				ü						ü	ü									ü
(Wang, Wang, & Wei, 2014)	ü
(B. Yen, Hu, & Wang, 2007)	ü	ü				ü				ü	ü	ü		ü		ü	ü								ü		ü	ü	ü
[truncated: 2 more columns]
